# Supplementary material for: Mechanical and Structural Adaptation of the Pulmonary Root after Ross Operation in a Murine Model
Source: J Clin Med. 2022 Jun 28;11(13):3742. doi: 10.3390/jcm11133742 (PMC9267924; doi:10.3390/jcm11133742)
Supplement: Supplementary file 1 [file jcm-11-03742-s001.zip]

Archive with 1 entries (1 files):
- jcm-1754984-supplementary.pdf
